# Supplementary material for: The impact of India-ASEAN free trade agreement on trade flows: An application of augmented gravity model
Source: PLoS One. 2026 Jun 3;21(6):e0350036. doi: 10.1371/journal.pone.0350036 (PMC13232826; doi:10.1371/journal.pone.0350036)
Supplement: S1 Data — (ZIP) [file pone.0350036.s001.zip]

Archive with 3 entries (2 files):
- Data/
- Data/Data.xlsx
- Data/Tables.docx
