# Supplementary material for: The impact of India-ASEAN free trade agreement on trade flows: An application of augmented gravity model
Source: PLoS One. 2026 Jun 3;21(6):e0350036. doi: 10.1371/journal.pone.0350036 (PMC13232826; doi:10.1371/journal.pone.0350036)
Supplement: S1 Data — (ZIP) [file pone.0350036.s001.zip › Data/Data.xlsx]

## Sheet: Sheet1
Year	Country	C_code	Exports (1000 USD)	Imports (1000 USD)	GDP_India	GDP_Part	Pop_India	PoP_part	GDPP_India	GDPP_Part	GDPPI-GDPPP (Linder Hypothesis )	Averrage Tariffs	Distance (C-C)	Distance (weighted)	Distance (CES)	Common Lang.	Common Broder	Common Colony	FTA	Trade oppeness	Levels of Democray India	Levels of Democracy Part.	Contig	KOF_Glob
1990	Brunei	1	668.768	4	3.20979e+11	3.52049e+09	870452165	261928	368.75	13440.7	-13071.9	1	4773.09	4507.66	4463.93	0	0	1	0	99.0754	0.545	0.088	0	41.36
1991	Brunei	1	564.617	112.738	2.70105e+11	3.70177e+09	888941756	269860	303.85	13717.4	-13413.5	1	4773.09	4507.66	4463.93	0	0	1	0	106.849	0.565	0.088	0	41.85
1992	Brunei	1	547.9		2.88208e+11	4.18363e+09	907574049	277416	317.559	15080.7	-14763.2	2.94	4773.09	4507.66	4463.93	0	0	1	0	105.781	0.576	0.102	0	46.47
1993	Brunei	1	424.999		2.79296e+11	4.10573e+09	926351297	284713	301.501	14420.6	-14119.1	1	4773.09	4507.66	4463.93	0	0	1	0	106.527	0.578	0.167	0	46.95
1994	Brunei	1	2400.65	118.914	3.27276e+11	4.08722e+09	945261958	291935	346.227	14000.4	-13654.2	1	4773.09	4507.66	4463.93	0	0	1	0	99.4874	0.582	0.171	0	44.29
1995	Brunei	1	7220.54	36.402	3.60282e+11	4.7341e+09	964279129	299097	373.628	15828	-15454.4	1	4773.09	4507.66	4463.93	0	0	1	0	115.544	0.582	0.174	0	46.55
1996	Brunei	1	6028.61	31.293	3.92897e+11	5.11545e+09	983281218	306196	399.577	16706.5	-16306.9	5.04	4773.09	4507.66	4463.93	0	0	1	0	120.574	0.591	0.158	0	47.62
1997	Brunei	1	2176.58	18.457	4.15868e+11	5.19731e+09	1002335230	313215	414.899	16593.4	-16178.5	4.03	4773.09	4507.66	4463.93	0	0	1	0	115.68	0.596	0.153	0	48.2
1998	Brunei	1	3146.32	45.073	4.21351e+11	4.05114e+09	1021434576	320152	412.509	12653.8	-12241.3	4.01	4773.09	4507.66	4463.93	0	0	1	0	107.876	0.598	0.152	0	48.65
1999	Brunei	1	1301.46	109.84	4.5882e+11	4.60012e+09	1040500054	327045	440.961	14065.7	-13624.7	3.79	4773.09	4507.66	4463.93	0	0	1	0	104.22	0.595	0.152	0	49.17
2000	Brunei	1	3056.9	184.316	4.68395e+11	6.00128e+09	1059633675	333926	442.035	17971.9	-17529.9	3.66	4773.09	4507.66	4463.93	0	0	1	0	103.172	0.584	0.153	0	50.13
2001	Brunei	1	2210.38	298.367	4.85441e+11	5.60102e+09	1078970907	340748	449.911	16437.4	-15987.5	3.6	4773.09	4507.66	4463.93	0	0	1	0	108.719	0.584	0.155	0	48.89
2002	Brunei	1	4649.19	314.411	5.14938e+11	5.84337e+09	1098313039	347463	468.844	16817.2	-16348.4	3.24	4773.09	4507.66	4463.93	0	0	1	0	108.748	0.588	0.153	0	48.87
2003	Brunei	1	4863	343.45	6.07699e+11	6.5574e+09	1117415123	354045	543.844	18521.4	-17977.5	3.14	4773.09	4507.66	4463.93	0	0	1	0	105.258	0.586	0.154	0	51.94
2004	Brunei	1	4956.42	455.118	7.09149e+11	7.8722e+09	1136264583	360461	624.105	21839.3	-21215.2	3.15	4773.09	4507.66	4463.93	0	0	1	0	100.59	0.581	0.155	0	53.3
2005	Brunei	1	4395	832.119	8.20382e+11	9.53142e+09	1154638713	366717	710.509	25991.2	-25280.7	3.26	4773.09	4507.66	4463.93	0	0	1	0	97.4576	0.57	0.15	0	52.94
2006	Brunei	1	44462.3	225719	9.4026e+11	1.14705e+10	1172373788	372808	802.014	30767.7	-29965.7	3.31	4773.09	4507.66	4463.93	0	0	1	0	96.9411	0.574	0.187	0	53.52
2007	Brunei	1	8814.34	234094	1.21674e+12	1.22477e+10	1189691809	378748	1022.73	32337.3	-31314.5	3.33	4773.09	4507.66	4463.93	0	0	1	0	95.7505	0.574	0.183	0	54.53
2008	Brunei	1	17154.6	325861	1.1989e+12	1.43934e+10	1206734806	384568	993.503	37427.5	-36434	3.05	4773.09	4507.66	4463.93	0	0	1	0	105.914	0.574	0.182	0	59.51
2009	Brunei	1	25301.7	489037	1.34189e+12	1.07326e+10	1223640160	390311	1096.64	27497.5	-26400.9	2.69	4773.09	4507.66	4463.93	0	0	1	0	108.573	0.554	0.175	0	62.63
2010	Brunei	1	21239.1	207130	1.67562e+12	1.37073e+10	1240613620	396053	1350.63	34609.7	-33259.1	3.81	4773.09	4507.66	4463.93	0	0	1	1	95.3689	0.55	0.144	0	62.98
2011	Brunei	1	870606	704927	1.82305e+12	1.85251e+10	1257621191	401506	1449.6	46139.1	-44689.5	2.22	4773.09	4507.66	4463.93	0	0	1	1	99.5365	0.55	0.133	0	63.23
2012	Brunei	1	33395.5	939258	1.82764e+12	1.90484e+10	1274487215	406634	1434.02	46844.2	-45410.2	1	4773.09	4507.66	4463.93	0	0	1	1	105.641	0.537	0.134	0	63.93
2013	Brunei	1	40253.2	766064	1.85672e+12	1.80943e+10	1291132063	411702	1438.06	43950.1	-42512	1	4773.09	4507.66	4463.93	0	0	1	1	110.937	0.534	0.106	0	64.17
2014	Brunei	1	42478.6	942653	2.03913e+12	1.70978e+10	1307246509	416656	1559.86	41035.8	-39475.9	1.2	4773.09	4507.66	4463.93	0	0	1	1	102.421	0.499	0.099	0	64.1
2015	Brunei	1	30391.6	607783	2.10359e+12	1.29303e+10	1322866505	421437	1590.17	30681.4	-29091.3	1	4773.09	4507.66	4463.93	0	0	1	1	89.8938	0.426	0.059	0	63.66
2016	Brunei	1	37447.9	461960	2.2948e+12	1.14005e+10	1338636340	425994	1714.28	26762	-25047.8	1.21	4773.09	4507.66	4463.93	0	0	1	1	87.3183	0.417	0.044	0	63.98
2017	Brunei	1	48027.1	595324	2.65147e+12	1.21282e+10	1354195680	430276	1957.97	28187	-26229	0.15	4773.09	4507.66	4463.93	0	0	1	1	85.1767	0.376	0.044	0	63.79
2018	Brunei	1	66300.9	591201	2.70293e+12	1.35672e+10	1369003306	434274	1974.38	31241	-29266.6	0.16	4773.09	4507.66	4463.93	0	0	1	1	93.8963	0.37	0.043	0	62.12
2019	Brunei	1	56810.2	581369	2.83561e+12	1.34692e+10	1383112050	438048	2050.16	30748.3	-28698.2	0.15	4773.09	4507.66	4463.93	0	0	1	1	108.51	0.331	0.05	0	63.9
2020	Brunei	1	60050.9	422894	2.6716e+12	1.20058e+10	1396387127	441725	1913.22	27179.3	-25266.1	0.15	4773.09	4507.66	4463.93	0	0	1	1	110.291	0.31	0.047	0	63
2021	Brunei	1	48524.1	472755	3.15031e+12	1.40065e+10	1407563842	445373	2238.13	31448.9	-29210.8	1	4773.09	4507.66	4463.93	0	0	1	1	147.123	0.332	0.07	0	67.9458
2022	Brunei	1	68810.5	317254	3.38509e+12	1.66815e+10	1417173173	449002	2388.62	37152.5	-34763.8	1	4773.09	4507.66	4463.93	0	0	1	1	146.974	0.306	0.079	0	68.7726
1990	Cambodia	2	135.752	663.181	3.20979e+11	2.36085e+09	870452165	8910808	368.75	255.947	112.803	1	3445.2	3180.24	3112.45	0	0	0	0	31.4554	0.545	0.027	0	19.41
1991	Cambodia	2	18.061		2.70105e+11	2.50242e+09	888941756	9259362	303.85	260.974	42.8768	1	3445.2	3180.24	3112.45	0	0	0	0	38.9164	0.565	0.028	0	19.83
1992	Cambodia	2	236.025	4736.55	2.88208e+11	2.64399e+09	907574049	9718215	317.559	266	51.5587	1	3445.2	3180.24	3112.45	0	0	0	0	46.3775	0.576	0.041	0	19.82
1993	Cambodia	2	1420.23		2.79296e+11	2.53373e+09	926351297	10243550	301.501	247.349	54.1522	1	3445.2	3180.24	3112.45	0	0	0	0	48.7243	0.578	0.105	0	20.5
1994	Cambodia	2	750.098	2118.03	3.27276e+11	2.79144e+09	945261958	10636353	346.227	262.443	83.7845	1	3445.2	3180.24	3112.45	0	0	0	0	64.468	0.582	0.139	0	22.08
1995	Cambodia	2	2131.44	340.713	3.60282e+11	3.44121e+09	964279129	10919528	373.628	315.142	58.4859	1	3445.2	3180.24	3112.45	0	0	0	0	77.7667	0.582	0.139	0	23.08
1996	Cambodia	2	1583.67		3.92897e+11	3.5067e+09	983281218	11182612	399.577	313.585	85.9926	1	3445.2	3180.24	3112.45	0	0	0	0	69.1616	0.591	0.139	0	22.77
1997	Cambodia	2	2944.32	1512.64	4.15868e+11	3.44341e+09	1002335230	11431569	414.899	301.22	113.679	1	3445.2	3180.24	3112.45	0	0	0	0	78.9346	0.596	0.137	0	27.36
1998	Cambodia	2	5706.87	2442.05	4.21351e+11	3.12043e+09	1021434576	11669077	412.509	267.41	145.1	1	3445.2	3180.24	3112.45	0	0	0	0	75.6195	0.598	0.13	0	30.26
1999	Cambodia	2	7900.19	246.295	4.5882e+11	3.51724e+09	1040500054	11899006	440.961	295.591	145.37	1	3445.2	3180.24	3112.45	0	0	0	0	94.1769	0.595	0.124	0	33.92
2000	Cambodia	2	7885.58	1269.76	4.68395e+11	3.65403e+09	1059633675	12118841	442.035	301.517	140.518	1	3445.2	3180.24	3112.45	0	0	0	0	111.61	0.584	0.123	0	36.28
2001	Cambodia	2	10544.8	1111.31	4.85441e+11	3.984e+09	1078970907	12338192	449.911	322.9	127.011	16.74	3445.2	3180.24	3112.45	0	0	0	0	114.141	0.584	0.124	0	38.15
2002	Cambodia	2	16969.1	683.599	5.14938e+11	4.28403e+09	1098313039	12561779	468.844	341.037	127.808	16.28	3445.2	3180.24	3112.45	0	0	0	0	119.693	0.588	0.124	0	40
2003	Cambodia	2	20270	305.858	6.07699e+11	4.65825e+09	1117415123	12787710	543.844	364.275	179.568	16.26	3445.2	3180.24	3112.45	0	0	0	0	123.081	0.586	0.123	0	40.58
2004	Cambodia	2	16753.6	233.821	7.09149e+11	5.33783e+09	1136264583	13016371	624.105	410.086	214.019	1	3445.2	3180.24	3112.45	0	0	0	0	134.511	0.581	0.122	0	42.43
2005	Cambodia	2	21350.4	424.82	8.20382e+11	6.29305e+09	1154638713	13246583	710.509	475.069	235.44	14.09	3445.2	3180.24	3112.45	0	0	0	0	136.832	0.57	0.119	0	46.63
2006	Cambodia	2	48089.1	1482.18	9.4026e+11	7.2746e+09	1172373788	13477779	802.014	539.747	262.266	13.73	3445.2	3180.24	3112.45	0	0	0	0	144.614	0.574	0.119	0	49.74
2007	Cambodia	2	44826.2	1244.6	1.21674e+12	8.63924e+09	1189691809	13714791	1022.73	629.921	392.811	12.42	3445.2	3180.24	3112.45	0	0	0	0	138.268	0.574	0.118	0	51.47
2008	Cambodia	2	53853.8	4270.56	1.1989e+12	1.03519e+10	1206734806	13943888	993.503	742.398	251.105	12.36	3445.2	3180.24	3112.45	0	0	0	0	133.32	0.574	0.118	0	52.37
2009	Cambodia	2	41564.2	3744.97	1.34189e+12	1.04019e+10	1223640160	14155740	1096.64	734.815	361.821	1	3445.2	3180.24	3112.45	0	0	0	0	105.138	0.554	0.116	0	52.64
2010	Cambodia	2	61045.9	7638.32	1.67562e+12	1.12423e+10	1240613620	14363532	1350.63	782.696	567.939	13.16	3445.2	3180.24	3112.45	0	0	0	1	113.604	0.55	0.115	0	54.34
2011	Cambodia	2	89567.1	8407.36	1.82305e+12	1.28295e+10	1257621191	14573885	1449.6	880.31	569.293	12.26	3445.2	3180.24	3112.45	0	0	0	1	113.582	0.55	0.115	0	55.8
2012	Cambodia	2	110085	10128.5	1.82764e+12	1.40544e+10	1274487215	14786640	1434.02	950.483	483.535	12.36	3445.2	3180.24	3112.45	0	0	0	1	120.597	0.537	0.116	0	57.28
2013	Cambodia	2	136765	12794.4	1.85672e+12	1.5228e+10	1291132063	14999683	1438.06	1015.22	422.836	1	3445.2	3180.24	3112.45	0	0	0	1	130.046	0.534	0.113	0	57.57
2014	Cambodia	2	154065	16425	2.03913e+12	1.67026e+10	1307246509	15210817	1559.86	1098.07	461.789	8.04	3445.2	3180.24	3112.45	0	0	0	1	129.612	0.499	0.11	0	58.27
2015	Cambodia	2	145346	42988.9	2.10359e+12	1.805e+10	1322866505	15417523	1590.17	1170.74	419.432	1	3445.2	3180.24	3112.45	0	0	0	1	127.864	0.426	0.112	0	58.62
2016	Cambodia	2	109283	43212.6	2.2948e+12	2.00167e+10	1338636340	15624584	1714.28	1281.11	433.174	12.45	3445.2	3180.24	3112.45	0	0	0	1	126.95	0.417	0.101	0	58.98
2017	Cambodia	2	120309	47882.4	2.65147e+12	2.21772e+10	1354195680	15830689	1957.97	1400.9	557.071	1	3445.2	3180.24	3112.45	0	0	0	1	124.788	0.376	0.078	0	59.22
2018	Cambodia	2	179178	59997.6	2.70293e+12	2.45718e+10	1369003306	16025238	1974.38	1533.32	441.062	1	3445.2	3180.24	3112.45	0	0	0	1	124.899	0.37	0.073	0	59.29
2019	Cambodia	2	204000	46587.3	2.83561e+12	2.70894e+10	1383112050	16207746	2050.16	1671.39	378.778	1	3445.2	3180.24	3112.45	0	0	0	1	123.557	0.331	0.065	0	58.32
2020	Cambodia	2	144043	38186.5	2.6716e+12	2.58728e+10	1396387127	16396860	1913.22	1577.91	335.308	8.2	3445.2	3180.24	3112.45	0	0	0	1	123.503	0.31	0.064	0	57
2021	Cambodia	2	193790	75952.1	3.15031e+12	2.69611e+10	1407563842	16589023	2238.13	1625.24	612.892	1	3445.2	3180.24	3112.45	0	0	0	1	132.214	0.332	0.065	0	68.1153
2022	Cambodia	2	227355	120435	3.38509e+12	2.99568e+10	1417173173	16767842	2388.62	1786.56	602.06	1	3445.2	3180.24	3112.45	0	0	0	1	162.413	0.306	0.063	0	69.7031
1990	Indonesia	3	108132	80208.9	3.20979e+11	1.06141e+11	870452165	182159874	368.75	582.679	-213.929	23.15	4998.23	4574.94	4445.51	0	0	0	0	52.8919	0.545	0.056	0	43.77
1991	Indonesia	3	145088	67254.4	2.70105e+11	1.16622e+11	888941756	185361228	303.85	629.161	-325.31	1	4998.23	4574.94	4445.51	0	0	0	0	54.8396	0.565	0.057	0	45.84
1992	Indonesia	3	154617	67004.8	2.88208e+11	1.28027e+11	907574049	188558416	317.559	678.978	-361.419	1	4998.23	4574.94	4445.51	0	0	0	0	57.4274	0.576	0.051	0	49.06
1993	Indonesia	3	234907	119634	2.79296e+11	1.58007e+11	926351297	191737287	301.501	824.079	-522.578	16.74	4998.23	4574.94	4445.51	0	0	0	0	50.5234	0.578	0.051	0	48.7
1994	Indonesia	3	277678	316582	3.27276e+11	1.76892e+11	945261958	194928533	346.227	907.472	-561.244	1	4998.23	4574.94	4445.51	0	0	0	0	51.8771	0.582	0.051	0	48.6
1995	Indonesia	3	660383	460089	3.60282e+11	2.02132e+11	964279129	198140162	373.628	1020.15	-646.518	14.01	4998.23	4574.94	4445.51	0	0	0	0	53.9586	0.582	0.052	0	50.53
1996	Indonesia	3	591377	596739	3.92897e+11	2.2737e+11	983281218	201373791	399.577	1129.09	-729.515	10.76	4998.23	4574.94	4445.51	0	0	0	0	52.2647	0.591	0.05	0	52.07
1997	Indonesia	3	437344	730643	4.15868e+11	2.15749e+11	1002335230	204628007	414.899	1054.35	-639.449	20.57	4998.23	4574.94	4445.51	0	0	0	0	55.9939	0.596	0.053	0	54.23
1998	Indonesia	3	185009	829837	4.21351e+11	9.54455e+10	1021434576	207855486	412.509	459.192	-46.6825	7.93	4998.23	4574.94	4445.51	0	0	0	0	96.1862	0.598	0.117	0	59.2
1999	Indonesia	3	324783	964086	4.5882e+11	1.40001e+11	1040500054	210996910	440.961	663.523	-222.562	9.86	4998.23	4574.94	4445.51	0	0	0	0	62.9439	0.595	0.427	0	59.21
2000	Indonesia	3	390371	985839	4.68395e+11	1.65021e+11	1059633675	214072421	442.035	770.865	-328.831	8.02	4998.23	4574.94	4445.51	0	0	0	0	71.4369	0.584	0.511	0	59.77
2001	Indonesia	3	476779	966886	4.85441e+11	1.60447e+11	1078970907	217112437	449.911	739.004	-289.093	6.13	4998.23	4574.94	4445.51	0	0	0	0	69.7932	0.584	0.511	0	59.92
2002	Indonesia	3	769612	1.26325e+06	5.14938e+11	1.95661e+11	1098313039	220115092	468.844	888.901	-420.057	6.28	4998.23	4574.94	4445.51	0	0	0	0	59.0795	0.588	0.518	0	56.82
2003	Indonesia	3	1.03962e+06	1.87977e+06	6.07699e+11	2.34772e+11	1117415123	223080121	543.844	1052.41	-508.569	5.74	4998.23	4574.94	4445.51	0	0	0	0	53.6165	0.586	0.519	0	57.1
2004	Indonesia	3	1.20559e+06	2.42766e+06	7.09149e+11	2.56837e+11	1136264583	225938595	624.105	1136.76	-512.65	5.81	4998.23	4574.94	4445.51	0	0	0	0	59.7613	0.581	0.528	0	59.34
2005	Indonesia	3	1.39007e+06	3.01895e+06	8.20382e+11	2.85869e+11	1154638713	228805144	710.509	1249.4	-538.888	5.78	4998.23	4574.94	4445.51	0	0	0	0	63.9879	0.57	0.532	0	61.05
2006	Indonesia	3	1.86981e+06	3.61044e+06	9.4026e+11	3.64571e+11	1172373788	231797427	802.014	1572.8	-770.784	5.82	4998.23	4574.94	4445.51	0	0	0	0	56.6571	0.574	0.534	0	61.51
2007	Indonesia	3	1.8782e+06	4.84035e+06	1.21674e+12	4.32217e+11	1189691809	234858289	1022.73	1840.33	-817.597	5.57	4998.23	4574.94	4445.51	0	0	0	0	54.8292	0.574	0.538	0	61.59
2008	Indonesia	3	2.65931e+06	6.43134e+06	1.1989e+12	5.10229e+11	1206734806	237936543	993.503	2144.39	-1150.89	6.84	4998.23	4574.94	4445.51	0	0	0	0	58.5614	0.574	0.54	0	61.93
2009	Indonesia	3	3.00299e+06	7.59964e+06	1.34189e+12	5.3958e+11	1223640160	240981299	1096.64	2239.1	-1142.46	4.96	4998.23	4574.94	4445.51	0	0	0	0	45.5121	0.554	0.527	0	61.12
2010	Indonesia	3	4.55708e+06	9.69533e+06	1.67562e+12	7.55094e+11	1240613620	244016173	1350.63	3094.44	-1743.81	5.18	4998.23	4574.94	4445.51	0	0	0	1	46.7013	0.55	0.539	0	62.82
2011	Indonesia	3	6.40025e+06	1.39647e+07	1.82305e+12	8.92969e+11	1257621191	247099697	1449.6	3613.8	-2164.2	5.3	4998.23	4574.94	4445.51	0	0	0	1	50.18	0.55	0.537	0	62.81
2012	Indonesia	3	6.02192e+06	1.40683e+07	1.82764e+12	9.1787e+11	1274487215	250222695	1434.02	3668.21	-2234.19	5.43	4998.23	4574.94	4445.51	0	0	0	1	49.5829	0.537	0.536	0	63.62
2013	Indonesia	3	5.55794e+06	1.49841e+07	1.85672e+12	9.12524e+11	1291132063	253275918	1438.06	3602.89	-2164.83	5.37	4998.23	4574.94	4445.51	0	0	0	1	48.6374	0.534	0.528	0	63.4
2014	Indonesia	3	4.44476e+06	1.51849e+07	2.03913e+12	8.90815e+11	1307246509	256229761	1559.86	3476.62	-1916.76	1	4998.23	4574.94	4445.51	0	0	0	1	48.0802	0.499	0.518	0	64.38
2015	Indonesia	3	2.86888e+06	1.3902e+07	2.10359e+12	8.60854e+11	1322866505	259091970	1590.17	3322.58	-1732.41	1	4998.23	4574.94	4445.51	0	0	0	1	41.9376	0.426	0.518	0	63.31
2016	Indonesia	3	3.1315e+06	1.21893e+07	2.2948e+12	9.31877e+11	1338636340	261850182	1714.28	3558.82	-1844.54	6.31	4998.23	4574.94	4445.51	0	0	0	1	37.4213	0.417	0.506	0	63.3
2017	Indonesia	3	3.76267e+06	1.62354e+07	2.65147e+12	1.01562e+12	1354195680	264498852	1957.97	3839.79	-1881.82	5.86	4998.23	4574.94	4445.51	0	0	0	1	39.3555	0.376	0.492	0	63.38
2018	Indonesia	3	4.7896e+06	1.96602e+07	2.70293e+12	1.04227e+12	1369003306	267066843	1974.38	3902.66	-1928.28	6.25	4998.23	4574.94	4445.51	0	0	0	1	43.0743	0.37	0.473	0	63.22
2019	Indonesia	3	4.51538e+06	1.55639e+07	2.83561e+12	1.1191e+12	1383112050	269582878	2050.16	4151.23	-2101.06	6.71	4998.23	4574.94	4445.51	0	0	0	1	37.6278	0.331	0.471	0	63.03
2020	Indonesia	3	4.36374e+06	1.20208e+07	2.6716e+12	1.05905e+12	1396387127	271857970	1913.22	3895.62	-1982.4	6.29	4998.23	4574.94	4445.51	0	0	0	1	32.9722	0.31	0.429	0	63
2021	Indonesia	3	8.08942e+06	1.67248e+07	3.15031e+12	1.18651e+12	1407563842	273753191	2238.13	4334.22	-2096.09	1	4998.23	4574.94	4445.51	0	0	0	1	40.1978	0.332	0.413	0	67.7434
2022	Indonesia	3	9.86661e+06	2.86653e+07	3.38509e+12	1.3191e+12	1417173173	275501339	2388.62	4788	-2399.38	1	4998.23	4574.94	4445.51	0	0	0	1	45.3933	0.306	0.422	0	68.3329
1990	Laos	4	29.859	262.852	3.20979e+11	8.6556e+08	870452165	4314443	368.75	200.619	168.131	1	2846.59	2870.88	2771.64	0	0	0	0	35.8472	0.545	0.086	0	24.01
1991	Laos	4	37.246		2.70105e+11	1.02809e+09	888941756	4437225	303.85	231.696	72.1543	1	2846.59	2870.88	2771.64	0	0	0	0	38.1823	0.565	0.077	0	25.98
1992	Laos	4	43.434		2.88208e+11	1.12781e+09	907574049	4561106	317.559	247.266	70.2926	1	2846.59	2870.88	2771.64	0	0	0	0	44.1308	0.576	0.072	0	26.55
1993	Laos	4	236.199		2.79296e+11	1.32775e+09	926351297	4685296	301.501	283.386	18.1145	1	2846.59	2870.88	2771.64	0	0	0	0	52.6288	0.578	0.077	0	28.93
1994	Laos	4	126.909		3.27276e+11	1.54361e+09	945261958	4807950	346.227	321.053	25.1745	1	2846.59	2870.88	2771.64	0	0	0	0	64.8093	0.582	0.077	0	30.2
1995	Laos	4	310.293		3.60282e+11	1.76354e+09	964279129	4927432	373.628	357.902	15.7265	1	2846.59	2870.88	2771.64	0	0	0	0	60.5545	0.582	0.077	0	30.51
1996	Laos	4	374.197		3.92897e+11	1.87367e+09	983281218	5043914	399.577	371.472	28.1056	1	2846.59	2870.88	2771.64	0	0	0	0	63.7572	0.591	0.078	0	32.58
1997	Laos	4	307.228	13.336	4.15868e+11	1.74701e+09	1002335230	5150538	414.899	339.19	75.7085	1	2846.59	2870.88	2771.64	0	0	0	0	65.157	0.596	0.078	0	36.69
1998	Laos	4	1238.33		4.21351e+11	1.28018e+09	1021434576	5246922	412.509	243.986	168.523	1	2846.59	2870.88	2771.64	0	0	0	0	84.2695	0.598	0.078	0	39.04
1999	Laos	4	1400.26		4.5882e+11	1.45443e+09	1040500054	5340056	440.961	272.362	168.599	1	2846.59	2870.88	2771.64	0	0	0	0	80.0585	0.595	0.078	0	38.94
2000	Laos	4	3506.14		4.68395e+11	1.7312e+09	1059633675	5430853	442.035	318.771	123.264	9.36	2846.59	2870.88	2771.64	0	0	0	0	68.8373	0.584	0.078	0	37.14
2001	Laos	4	5765.16		4.85441e+11	1.76862e+09	1078970907	5519707	449.911	320.419	129.492	9.7	2846.59	2870.88	2771.64	0	0	0	0	65.8994	0.584	0.078	0	36.54
2002	Laos	4	2022.67	67.492	5.14938e+11	1.75818e+09	1098313039	5606101	468.844	313.618	155.226	1	2846.59	2870.88	2771.64	0	0	0	0	67.2549	0.588	0.078	0	36.48
2003	Laos	4	518.031	208.611	6.07699e+11	2.02332e+09	1117415123	5689065	543.844	355.651	188.192	1	2846.59	2870.88	2771.64	0	0	0	0	60.5721	0.586	0.079	0	34.92
2004	Laos	4	952.62	91.534	7.09149e+11	2.3664e+09	1136264583	5768167	624.105	410.251	213.854	8.63	2846.59	2870.88	2771.64	0	0	0	0	66.0798	0.581	0.079	0	35.92
2005	Laos	4	6539.56	72.15	8.20382e+11	2.73556e+09	1154638713	5852970	710.509	467.38	243.13	6.87	2846.59	2870.88	2771.64	0	0	0	0	71.7926	0.57	0.079	0	37.32
2006	Laos	4	2361.68	376.403	9.4026e+11	3.45503e+09	1172373788	5946593	802.014	581.01	221.003	6.17	2846.59	2870.88	2771.64	0	0	0	0	81.9614	0.574	0.079	0	39.4
2007	Laos	4	2938.58	79.636	1.21674e+12	4.22315e+09	1189691809	6041348	1022.73	699.041	323.691	5.57	2846.59	2870.88	2771.64	0	0	0	0	79.2126	0.574	0.078	0	40.04
2008	Laos	4	4590.85	524.701	1.1989e+12	5.44643e+09	1206734806	6135861	993.503	887.64	105.864	9.25	2846.59	2870.88	2771.64	0	0	0	0	81.8492	0.574	0.079	0	40.8
2009	Laos	4	26919.4	193.912	1.34189e+12	5.83614e+09	1223640160	6229930	1096.64	936.79	159.846	1	2846.59	2870.88	2771.64	0	0	0	0	76.9308	0.554	0.079	0	41.35
2010	Laos	4	8180.23	20117.2	1.67562e+12	7.13177e+09	1240613620	6323418	1350.63	1127.84	222.799	1	2846.59	2870.88	2771.64	0	0	0	1	84.7203	0.55	0.079	0	42.27
2011	Laos	4	13965.6	70169.9	1.82305e+12	8.75011e+09	1257621191	6416327	1449.6	1363.73	85.878	1	2846.59	2870.88	2771.64	0	0	0	1	91.6987	0.55	0.079	0	42.69
2012	Laos	4	27307.9	143728	1.82764e+12	1.01928e+10	1274487215	6508803	1434.02	1566.01	-131.992	1	2846.59	2870.88	2771.64	0	0	0	1	98.1851	0.537	0.079	0	43.78
2013	Laos	4	61306.1	111326	1.85672e+12	1.19833e+10	1291132063	6600742	1438.06	1815.44	-377.383	1	2846.59	2870.88	2771.64	0	0	0	1	98.1791	0.534	0.08	0	44.25
2014	Laos	4	63609.7	59625.2	2.03913e+12	1.32792e+10	1307246509	6691454	1559.86	1984.51	-424.645	4.01	2846.59	2870.88	2771.64	0	0	0	1	99.0597	0.499	0.08	0	44.9
2015	Laos	4	51263.6	142955	2.10359e+12	1.44264e+10	1322866505	6787419	1590.17	2125.46	-535.285	2.79	2846.59	2870.88	2771.64	0	0	0	1	85.7983	0.426	0.079	0	45.08
2016	Laos	4	23931.5	172412	2.2948e+12	1.59125e+10	1338636340	6891363	1714.28	2309.05	-594.77	2.03	2846.59	2870.88	2771.64	0	0	0	1	75.0919	0.417	0.08	0	44.74
2017	Laos	4	23592.6	249856	2.65147e+12	1.70712e+10	1354195680	6997917	1957.97	2439.46	-481.494	1.95	2846.59	2870.88	2771.64	0	0	0	1	84.7031	0.376	0.089	0	45.83
2018	Laos	4	37532.9	18114.5	2.70293e+12	1.81417e+10	1369003306	7105006	1974.38	2553.36	-578.984	1.75	2846.59	2870.88	2771.64	0	0	0	1	83.2813	0.37	0.085	0	45.37
2019	Laos	4	29285.1	2621.62	2.83561e+12	1.87406e+10	1383112050	7212053	2050.16	2598.51	-548.342	2.72	2846.59	2870.88	2771.64	0	0	0	1	81.8594	0.331	0.099	0	45.34
2020	Laos	4	27873.5	2074.91	2.6716e+12	1.89818e+10	1396387127	7319399	1913.22	2593.36	-680.135	2.72	2846.59	2870.88	2771.64	0	0	0	1	80.4376	0.31	0.085	0	44
2021	Laos	4	16016.9	852.964	3.15031e+12	1.88271e+10	1407563842	7425057	2238.13	2535.62	-297.496	1	2846.59	2870.88	2771.64	0	0	0	1	79.0158	0.332	0.099	0	48.5842
2022	Laos	4	16900.4	57532.5	3.38509e+12	1.57244e+10	1417173173	7529475	2388.62	2088.38	300.244	1	2846.59	2870.88	2771.64	0	0	0	1	77.5939	0.306	0.108	0	49.2385
1990	Malaysia	5	149212	528868	3.20979e+11	4.40246e+10	870452165	17517054	368.75	2513.24	-2144.49	1	3842.43	3610.29	3502.01	0	0	1	0	146.888	0.545	0.162	0	59.01
1991	Malaysia	5	202733	391082	2.70105e+11	4.91431e+10	888941756	18017464	303.85	2727.53	-2423.68	16.4	3842.43	3610.29	3502.01	0	0	1	0	159.311	0.565	0.161	0	59.53
1992	Malaysia	5	211774	439514	2.88208e+11	5.91676e+10	907574049	18526708	317.559	3193.64	-2876.08	1	3842.43	3610.29	3502.01	0	0	1	0	150.611	0.576	0.161	0	62.49
1993	Malaysia	5	247125	248077	2.79296e+11	6.6895e+10	926351297	19050077	301.501	3511.53	-3210.03	13.01	3842.43	3610.29	3502.01	0	0	1	0	157.94	0.578	0.161	0	63.93
1994	Malaysia	5	286449	488626	3.27276e+11	7.44784e+10	945261958	19588703	346.227	3802.11	-3455.88	1	3842.43	3610.29	3502.01	0	0	1	0	179.905	0.582	0.161	0	65.6
1995	Malaysia	5	391729	896819	3.60282e+11	8.87053e+10	964279129	20136888	373.628	4405.12	-4031.49	1	3842.43	3610.29	3502.01	0	0	1	0	192.113	0.582	0.161	0	67.17
1996	Malaysia	5	530782	1.10272e+06	3.92897e+11	1.00855e+11	983281218	20689051	399.577	4874.82	-4475.24	10.92	3842.43	3610.29	3502.01	0	0	1	0	181.767	0.591	0.16	0	68.44
1997	Malaysia	5	489605	1.17731e+06	4.15868e+11	1.00005e+11	1002335230	21249178	414.899	4706.31	-4291.42	8.88	3842.43	3610.29	3502.01	0	0	1	0	185.665	0.596	0.16	0	69.5
1998	Malaysia	5	321073	1.60981e+06	4.21351e+11	7.21675e+10	1021434576	21810542	412.509	3308.84	-2896.33	14.09	3842.43	3610.29	3502.01	0	0	1	0	209.492	0.598	0.162	0	70.3
1999	Malaysia	5	449277	2.03521e+06	4.5882e+11	7.91484e+10	1040500054	22368655	440.961	3538.36	-3097.4	10.38	3842.43	3610.29	3502.01	0	0	1	0	217.571	0.595	0.162	0	70.58
2000	Malaysia	5	530951	1.31103e+06	4.68395e+11	9.37897e+10	1059633675	22945150	442.035	4087.56	-3645.53	9.53	3842.43	3610.29	3502.01	0	0	1	0	220.407	0.584	0.165	0	71.4
2001	Malaysia	5	788125	1.15234e+06	4.85441e+11	9.27839e+10	1078970907	23542517	449.911	3941.12	-3491.21	8.01	3842.43	3610.29	3502.01	0	0	1	0	203.365	0.584	0.167	0	72.79
2002	Malaysia	5	742787	1.3305e+06	5.14938e+11	1.00846e+11	1098313039	24142445	468.844	4177.1	-3708.26	7.51	3842.43	3610.29	3502.01	0	0	1	0	199.356	0.588	0.172	0	74.32
2003	Malaysia	5	793087	1.89429e+06	6.07699e+11	1.10202e+11	1117415123	24739411	543.844	4454.53	-3910.68	7.94	3842.43	3610.29	3502.01	0	0	1	0	194.195	0.586	0.172	0	75.39
2004	Malaysia	5	1.04021e+06	2.21449e+06	7.09149e+11	1.24749e+11	1136264583	25333247	624.105	4924.34	-4300.23	12.06	3842.43	3610.29	3502.01	0	0	1	0	210.374	0.581	0.201	0	76.57
2005	Malaysia	5	1.14377e+06	2.436e+06	8.20382e+11	1.43534e+11	1154638713	25923536	710.509	5536.84	-4826.33	7.55	3842.43	3610.29	3502.01	0	0	1	0	203.855	0.57	0.203	0	76.7
2006	Malaysia	5	1.33136e+06	4.65593e+06	9.4026e+11	1.62692e+11	1172373788	26509413	802.014	6137.15	-5335.14	6.96	3842.43	3610.29	3502.01	0	0	1	0	202.577	0.574	0.204	0	77.65
2007	Malaysia	5	1.85025e+06	5.72556e+06	1.21674e+12	1.9355e+11	1189691809	27092604	1022.73	7144	-6121.27	6.99	3842.43	3610.29	3502.01	0	0	1	0	192.466	0.574	0.205	0	77.99
2008	Malaysia	5	3.03441e+06	7.46139e+06	1.1989e+12	2.30812e+11	1206734806	27664296	993.503	8343.3	-7349.8	6.79	3842.43	3610.29	3502.01	0	0	1	0	176.668	0.574	0.209	0	78.31
2009	Malaysia	5	3.52471e+06	4.99027e+06	1.34189e+12	2.02257e+11	1223640160	28217204	1096.64	7167.88	-6071.24	6.7	3842.43	3610.29	3502.01	0	0	1	0	162.559	0.554	0.211	0	78.89
2010	Malaysia	5	3.55531e+06	5.9959e+06	1.67562e+12	2.55018e+11	1240613620	28717731	1350.63	8880.15	-7529.51	5.82	3842.43	3610.29	3502.01	0	0	1	1	157.945	0.55	0.212	0	78.84
2011	Malaysia	5	3.79882e+06	9.10622e+06	1.82305e+12	2.97952e+11	1257621191	29184133	1449.6	10209.4	-8759.77	6.61	3842.43	3610.29	3502.01	0	0	1	1	154.938	0.55	0.211	0	79.1
2012	Malaysia	5	3.7912e+06	1.04941e+07	1.82764e+12	3.14443e+11	1274487215	29660212	1434.02	10601.5	-9167.49	6.6	3842.43	3610.29	3502.01	0	0	1	1	147.842	0.537	0.211	0	79.38
2013	Malaysia	5	5.49682e+06	9.33074e+06	1.85672e+12	3.23276e+11	1291132063	30134807	1438.06	10727.7	-9289.61	6.98	3842.43	3610.29	3502.01	0	0	1	1	142.721	0.534	0.202	0	79.69
2014	Malaysia	5	4.64223e+06	1.09285e+07	2.03913e+12	3.38066e+11	1307246509	30606459	1559.86	11045.6	-9485.72	3.37	3842.43	3610.29	3502.01	0	0	1	1	138.312	0.499	0.201	0	80.71
2015	Malaysia	5	4.89206e+06	9.55992e+06	2.10359e+12	3.01355e+11	1322866505	31068833	1590.17	9699.58	-8109.41	1	3842.43	3610.29	3502.01	0	0	1	1	131.37	0.426	0.198	0	80.94
2016	Malaysia	5	4.18865e+06	8.65335e+06	2.2948e+12	3.01255e+11	1338636340	31526418	1714.28	9555.65	-7841.37	6.22	3842.43	3610.29	3502.01	0	0	1	1	126.899	0.417	0.198	0	80.9
2017	Malaysia	5	5.5462e+06	8.90193e+06	2.65147e+12	3.19109e+11	1354195680	31975806	1957.97	9979.7	-8021.73	1	3842.43	3610.29	3502.01	0	0	1	1	133.155	0.376	0.201	0	81.41
2018	Malaysia	5	6.54983e+06	1.28755e+07	2.70293e+12	3.58789e+11	1369003306	32399271	1974.38	11074	-9099.6	1	3842.43	3610.29	3502.01	0	0	1	1	130.403	0.37	0.312	0	81.55
2019	Malaysia	5	6.26854e+06	1.04076e+07	2.83561e+12	3.65178e+11	1383112050	32804020	2050.16	11132.1	-9081.94	1	3842.43	3610.29	3502.01	0	0	1	1	123.029	0.331	0.335	0	81.3
2020	Malaysia	5	6.19401e+06	7.37804e+06	2.6716e+12	3.37339e+11	1396387127	33199993	1913.22	10160.8	-8247.61	5.65	3842.43	3610.29	3502.01	0	0	1	1	116.829	0.31	0.298	0	81
2021	Malaysia	5	6.70432e+06	1.20898e+07	3.15031e+12	3.72981e+11	1407563842	33573874	2238.13	11109.3	-8871.14	1	3842.43	3610.29	3502.01	0	0	1	1	130.57	0.332	0.29	0	85.7519
2022	Malaysia	5	7.19053e+06	1.35424e+07	3.38509e+12	4.06306e+11	1417173173	33938221	2388.62	11971.9	-9583.31	1	3842.43	3610.29	3502.01	0	0	1	1	140.746	0.306	0.304	0	86.4716
1990	Myanmar	6	1851.07	91604.3	3.20979e+11	2.03637e+09	870452165	40099553	368.75	50.7829	317.967	1	2344.08	2133.16	1998.78	0	1	1	0	5.56379	0.545	0.02	1	21.85
1991	Myanmar	6	3842.66	51220.9	2.70105e+11	2.13718e+09	888941756	40680533	303.85	52.5358	251.315	1	2344.08	2133.16	1998.78	0	1	1	0	10.6802	0.565	0.018	1	21.64
1992	Myanmar	6	7890.85	129574	2.88208e+11	2.21607e+09	907574049	41237813	317.559	53.7388	263.82	1	2344.08	2133.16	1998.78	0	1	1	0	18.8009	0.576	0.018	1	21.64
1993	Myanmar	6	21538.1	121271	2.79296e+11	2.80975e+09	926351297	41788302	301.501	67.2377	234.263	1	2344.08	2133.16	1998.78	0	1	1	0	16.1316	0.578	0.018	1	23.3
1994	Myanmar	6	22644.1	126766	3.27276e+11	3.82154e+09	945261958	42337109	346.227	90.2644	255.963	1	2344.08	2133.16	1998.78	0	1	1	0	11.8554	0.582	0.018	1	23.66
1995	Myanmar	6	30083.8	161989	3.60282e+11	4.87926e+09	964279129	42880186	373.628	113.788	259.84	1	2344.08	2133.16	1998.78	0	1	1	0	30.9831	0.582	0.018	1	23.98
1996	Myanmar	6	45195.7	177106	3.92897e+11	5.75962e+09	983281218	43423369	399.577	132.639	266.938	4.65	2344.08	2133.16	1998.78	0	1	1	0	40.528	0.591	0.018	1	23.79
1997	Myanmar	6	49318.1	223711	4.15868e+11	5.63307e+09	1002335230	43972046	414.899	128.106	286.793	4.65	2344.08	2133.16	1998.78	0	1	1	0	44.9472	0.596	0.018	1	26.93
1998	Myanmar	6	29901.7	173916	4.21351e+11	4.61307e+09	1021434576	44516185	412.509	103.627	308.883	4.65	2344.08	2133.16	1998.78	0	1	1	0	53.915	0.598	0.018	1	29.63
1999	Myanmar	6	34292.6	172542	4.5882e+11	5.64382e+09	1040500054	45041636	440.961	125.302	315.659	4.65	2344.08	2133.16	1998.78	0	1	1	0	61.0215	0.595	0.018	1	30.18
2000	Myanmar	6	43184.9	178499	4.68395e+11	6.84932e+09	1059633675	45538332	442.035	150.408	291.627	4.65	2344.08	2133.16	1998.78	0	1	1	0	62.4489	0.584	0.018	1	30.12
2001	Myanmar	6	57657.9	350415	4.85441e+11	6.22027e+09	1078970907	46014826	449.911	135.18	314.731	4.47	2344.08	2133.16	1998.78	0	1	1	0	69.3944	0.584	0.018	1	33.79
2002	Myanmar	6	73938.6	352856	5.14938e+11	6.11063e+09	1098313039	46480230	468.844	131.467	337.377	4.47	2344.08	2133.16	1998.78	0	1	1	0	75.5529	0.588	0.018	1	34.86
2003	Myanmar	6	76611.7	360233	6.07699e+11	7.75465e+09	1117415123	46924293	543.844	165.259	378.585	4.44	2344.08	2133.16	1998.78	0	1	1	0	81.7114	0.586	0.018	1	33.11
2004	Myanmar	6	112698	410685	7.09149e+11	9.39086e+09	1136264583	47338446	624.105	198.377	425.728	4.3	2344.08	2133.16	1998.78	0	1	1	0	87.8699	0.581	0.018	1	33.46
2005	Myanmar	6	117246	489162	8.20382e+11	1.05884e+10	1154638713	47724471	710.509	221.866	488.643	4.3	2344.08	2133.16	1998.78	0	1	1	0	94.0284	0.57	0.018	1	34.43
2006	Myanmar	6	124088	702698	9.4026e+11	1.1863e+10	1172373788	48088274	802.014	246.692	555.321	4.22	2344.08	2133.16	1998.78	0	1	1	0	100.187	0.574	0.018	1	34.1
2007	Myanmar	6	162757	809067	1.21674e+12	1.55912e+10	1189691809	48445647	1022.73	321.828	700.904	4.05	2344.08	2133.16	1998.78	0	1	1	0	106.345	0.574	0.018	1	34.29
2008	Myanmar	6	237333	906267	1.1989e+12	2.3013e+10	1206734806	48729486	993.503	472.261	521.243	3.93	2344.08	2133.16	1998.78	0	1	1	0	5.56379	0.574	0.018	1	33.3
2009	Myanmar	6	208183	1.18182e+06	1.34189e+12	2.94552e+10	1223640160	49015836	1096.64	600.932	495.705	1	2344.08	2133.16	1998.78	0	1	1	0	10.6802	0.554	0.019	1	33.07
2010	Myanmar	6	272579	1.12215e+06	1.67562e+12	3.77961e+10	1240613620	49390988	1350.63	765.242	585.393	3.48	2344.08	2133.16	1998.78	0	1	1	1	18.8009	0.55	0.036	1	32.81
2011	Myanmar	6	455859	1.26204e+06	1.82305e+12	5.41186e+10	1257621191	49794522	1449.6	1086.84	362.765	3.25	2344.08	2133.16	1998.78	0	1	1	1	16.1316	0.55	0.102	1	34.47
2012	Myanmar	6	526850	1.34618e+06	1.82764e+12	5.83187e+10	1274487215	50218185	1434.02	1161.31	272.712	4.77	2344.08	2133.16	1998.78	0	1	1	1	11.8554	0.537	0.135	1	36.83
2013	Myanmar	6	742867	1.36624e+06	1.85672e+12	6.05723e+10	1291132063	50648334	1438.06	1195.94	242.119	4.77	2344.08	2133.16	1998.78	0	1	1	1	30.9831	0.534	0.164	1	38.85
2014	Myanmar	6	868533	1.39276e+06	2.03913e+12	6.32649e+10	1307246509	51072436	1559.86	1238.73	321.135	1	2344.08	2133.16	1998.78	0	1	1	1	40.528	0.499	0.167	1	39.74
2015	Myanmar	6	859973	1.0163e+06	2.10359e+12	6.30453e+10	1322866505	51483949	1590.17	1224.56	365.612	2.08	2344.08	2133.16	1998.78	0	1	1	1	44.9472	0.426	0.192	1	44.45
2016	Myanmar	6	1.14117e+06	1.08493e+06	2.2948e+12	6.02917e+10	1338636340	51892349	1714.28	1161.86	552.418	1	2344.08	2133.16	1998.78	0	1	1	1	53.915	0.417	0.241	1	43.96
2017	Myanmar	6	1.06302e+06	738039	2.65147e+12	6.14494e+10	1354195680	52288341	1957.97	1175.2	782.767	1	2344.08	2133.16	1998.78	0	1	1	1	61.0215	0.376	0.241	1	43.93
2018	Myanmar	6	1.24137e+06	508981	2.70293e+12	6.71447e+10	1369003306	52666014	1974.38	1274.92	699.462	1	2344.08	2133.16	1998.78	0	1	1	1	62.4489	0.37	0.249	1	43.73
2019	Myanmar	6	956901	506730	2.83561e+12	6.86978e+10	1383112050	53040212	2050.16	1295.2	754.962	3.68	2344.08	2133.16	1998.78	0	1	1	1	60.689	0.331	0.267	1	44.58
2020	Myanmar	6	837624	575594	2.6716e+12	7.89303e+10	1396387127	53423198	1913.22	1477.45	435.767	1	2344.08	2133.16	1998.78	0	1	1	1	64.9007	0.31	0.273	1	45
2021	Myanmar	6	839037	798775	3.15031e+12	6.51248e+10	1407563842	53798084	2238.13	1210.54	1027.59	1	2344.08	2133.16	1998.78	0	1	1	1	65.8383	0.332	0.05	1	45.8225
2022	Myanmar	6	765164	1.03232e+06	3.38509e+12	5.93644e+10	1417173173	54179306	2388.62	1095.7	1292.92	1	2344.08	2133.16	1998.78	0	1	1	1	72.3729	0.306	0.046	1	46.6108
1990	Philippines	7	28028.4	4496.5	3.20979e+11	5.05083e+10	870452165	61558898	368.75	820.487	-451.737	19.54	4756.73	4843.75	4788.9	1	0	0	0	42.9224	0.545	0.436	0	44.08
1991	Philippines	7	64369.7	31464.4	2.70105e+11	5.17841e+10	888941756	63039751	303.85	821.452	-517.602	1	4756.73	4843.75	4788.9	1	0	0	0	44.2199	0.565	0.436	0	45.39
1992	Philippines	7	61054.3	10925.5	2.88208e+11	6.04223e+10	907574049	64543525	317.559	936.149	-618.59	19.52	4756.73	4843.75	4788.9	1	0	0	0	44.9911	0.576	0.431	0	51.45
1993	Philippines	7	58226.6	5945.1	2.79296e+11	6.20365e+10	926351297	66083321	301.501	938.762	-637.262	22.04	4756.73	4843.75	4788.9	1	0	0	0	50.465	0.578	0.411	0	52.96
1994	Philippines	7	99412.4	11772	3.27276e+11	7.31593e+10	945261958	67650283	346.227	1081.43	-735.207	21.22	4756.73	4843.75	4788.9	1	0	0	0	52.5265	0.582	0.413	0	54.56
1995	Philippines	7	143756	21411.6	3.60282e+11	8.46443e+10	964279129	69250468	373.628	1222.29	-848.664	19.79	4756.73	4843.75	4788.9	1	0	0	0	57.3306	0.582	0.421	0	56.18
1996	Philippines	7	183620	16433.8	3.92897e+11	9.46481e+10	983281218	70944969	399.577	1334.11	-934.528	14.29	4756.73	4843.75	4788.9	1	0	0	0	63.8553	0.591	0.425	0	54.52
1997	Philippines	7	238749	23018.4	4.15868e+11	9.41063e+10	1002335230	72718837	414.899	1294.11	-879.213	12.75	4756.73	4843.75	4788.9	1	0	0	0	77.2286	0.596	0.425	0	57.26
1998	Philippines	7	118610	37278.1	4.21351e+11	7.44924e+10	1021434576	74491918	412.509	1000.01	-587.497	10.29	4756.73	4843.75	4788.9	1	0	0	0	80.0772	0.598	0.434	0	57.87
1999	Philippines	7	144364	56545.4	4.5882e+11	8.56402e+10	1040500054	76249064	440.961	1123.16	-682.202	9.45	4756.73	4843.75	4788.9	1	0	0	0	77.1615	0.595	0.443	0	60.79
2000	Philippines	7	174192	68256	4.68395e+11	8.36698e+10	1059633675	77958223	442.035	1073.26	-631.23	7.19	4756.73	4843.75	4788.9	1	0	0	0	85.1534	0.584	0.444	0	63.31
2001	Philippines	7	231773	77730.8	4.85441e+11	7.89212e+10	1078970907	79626086	449.911	991.148	-541.237	6.93	4756.73	4843.75	4788.9	1	0	0	0	84.9004	0.584	0.414	0	64.45
2002	Philippines	7	467306	132771	5.14938e+11	8.43073e+10	1098313039	81285572	468.844	1037.17	-568.33	5.29	4756.73	4843.75	4788.9	1	0	0	0	83.8448	0.588	0.401	0	62.29
2003	Philippines	7	324317	111909	6.07699e+11	8.70391e+10	1117415123	82942837	543.844	1049.39	-505.543	4.48	4756.73	4843.75	4788.9	1	0	0	0	87.5746	0.586	0.4	0	62.63
2004	Philippines	7	362923	180851	7.09149e+11	9.5002e+10	1136264583	84607501	624.105	1122.86	-498.75	5.16	4756.73	4843.75	4788.9	1	0	0	0	87.1253	0.581	0.36	0	64.37
2005	Philippines	7	482110	203196	8.20382e+11	1.0742e+11	1154638713	86261250	710.509	1245.29	-534.777	5.14	4756.73	4843.75	4788.9	1	0	0	0	83.8457	0.57	0.355	0	65.28
2006	Philippines	7	596836	208768	9.4026e+11	1.27653e+11	1172373788	87901835	802.014	1452.22	-650.208	5.12	4756.73	4843.75	4788.9	1	0	0	0	80.8505	0.574	0.352	0	65.46
2007	Philippines	7	571413	173536	1.21674e+12	1.5598e+11	1189691809	89561377	1022.73	1741.6	-718.871	5.03	4756.73	4843.75	4788.9	1	0	0	0	73.645	0.574	0.357	0	65.87
2008	Philippines	7	755025	227640	1.1989e+12	1.81625e+11	1206734806	91252326	993.503	1990.36	-996.853	5.07	4756.73	4843.75	4788.9	1	0	0	0	67.6811	0.574	0.358	0	65.17
2009	Philippines	7	697315	342967	1.34189e+12	1.75975e+11	1223640160	92946951	1096.64	1893.28	-796.645	5.05	4756.73	4843.75	4788.9	1	0	0	0	60.8866	0.554	0.359	0	65.56
2010	Philippines	7	801607	394450	1.67562e+12	2.08369e+11	1240613620	94636700	1350.63	2201.78	-851.142	5.05	4756.73	4843.75	4788.9	1	0	0	1	66.1043	0.55	0.413	0	65.09
2011	Philippines	7	1.00662e+06	450281	1.82305e+12	2.34217e+11	1257621191	96337913	1449.6	2431.2	-981.597	3.98	4756.73	4843.75	4788.9	1	0	0	1	60.7958	0.55	0.439	0	65.02
2012	Philippines	7	1.11925e+06	494190	1.82764e+12	2.61921e+11	1274487215	98032317	1434.02	2671.78	-1237.76	3.9	4756.73	4843.75	4788.9	1	0	0	1	57.842	0.537	0.439	0	65.24
2013	Philippines	7	1.46907e+06	408793	1.85672e+12	2.83903e+11	1291132063	99700107	1438.06	2847.57	-1409.51	3.86	4756.73	4843.75	4788.9	1	0	0	1	55.8248	0.534	0.435	0	65.36
2014	Philippines	7	1.4369e+06	400685	2.03913e+12	2.97484e+11	1307246509	101325201	1559.86	2935.93	-1376.06	1	4756.73	4843.75	4788.9	1	0	0	1	57.4682	0.499	0.433	0	65.72
2015	Philippines	7	1.30435e+06	518188	2.10359e+12	3.06446e+11	1322866505	103031365	1590.17	2974.3	-1384.12	3.8	4756.73	4843.75	4788.9	1	0	0	1	59.1416	0.426	0.432	0	65.91
2016	Philippines	7	1.47426e+06	475844	2.2948e+12	3.18627e+11	1338636340	104875266	1714.28	3038.15	-1323.87	4.91	4756.73	4843.75	4788.9	1	0	0	1	61.7761	0.417	0.368	0	66.05
2017	Philippines	7	1.58455e+06	711113	2.65147e+12	3.28481e+11	1354195680	106738501	1957.97	3077.43	-1119.46	3.7	4756.73	4843.75	4788.9	1	0	0	1	68.1684	0.376	0.346	0	67.45
2018	Philippines	7	1.74473e+06	756703	2.70293e+12	3.46842e+11	1369003306	108568836	1974.38	3194.67	-1220.29	4.04	4756.73	4843.75	4788.9	1	0	0	1	72.1634	0.37	0.317	0	66.91
2019	Philippines	7	1.63553e+06	556913	2.83561e+12	3.76823e+11	1383112050	110380804	2050.16	3413.85	-1363.69	3.54	4756.73	4843.75	4788.9	1	0	0	1	68.8418	0.331	0.297	0	66.08
2020	Philippines	7	1.41603e+06	505658	2.6716e+12	3.61751e+11	1396387127	112190977	1913.22	3224.42	-1311.2	3.42	4756.73	4843.75	4788.9	1	0	0	1	58.1696	0.31	0.284	0	65
2021	Philippines	7	1.98275e+06	730579	3.15031e+12	3.94087e+11	1407563842	113880328	2238.13	3460.54	-1222.41	1	4756.73	4843.75	4788.9	1	0	0	1	63.4846	0.332	0.28	0	70.9066
2022	Philippines	7	2.16085e+06	896446	3.38509e+12	4.04284e+11	1417173173	115559009	2388.62	3498.51	-1109.89	1	4756.73	4843.75	4788.9	1	0	0	1	72.4167	0.306	0.283	0	71.5011
1990	Singapore	8	322273	490982	3.20979e+11	3.61443e+10	870452165	3047132	368.75	11861.8	-11493	1	4154.03	3742.25	3687.37	1	0	1	0	344.332	0.545	0.304	0	71.12
1991	Singapore	8	386442	311116	2.70105e+11	4.54662e+10	888941756	3135083	303.85	14502.4	-14198.5	1	4154.03	3742.25	3687.37	1	0	1	0	323.888	0.565	0.306	0	70.64
1992	Singapore	8	656135	366710	2.88208e+11	5.21313e+10	907574049	3230698	317.559	16136.2	-15818.7	1	4154.03	3742.25	3687.37	1	0	1	0	311.312	0.576	0.301	0	73.58
1993	Singapore	8	751058	413477	2.79296e+11	6.06038e+10	926351297	3313471	301.501	18290.1	-17988.6	1	4154.03	3742.25	3687.37	1	0	1	0	313.416	0.578	0.302	0	74.21
1994	Singapore	8	767862	707627	3.27276e+11	7.36887e+10	945261958	3419048	346.227	21552.4	-21206.2	1	4154.03	3742.25	3687.37	1	0	1	0	316.217	0.582	0.303	0	74.1
1995	Singapore	8	889522	853340	3.60282e+11	8.78125e+10	964279129	3524506	373.628	24914.9	-24541.2	0.58	4154.03	3742.25	3687.37	1	0	1	0	345.459	0.582	0.303	0	75.08
1996	Singapore	8	974417	840648	3.92897e+11	9.62931e+10	983281218	3670704	399.577	26232.9	-25833.3	0.07	4154.03	3742.25	3687.37	1	0	1	0	334.911	0.591	0.304	0	75.83
1997	Singapore	8	771705	1.00064e+06	4.15868e+11	1.00124e+11	1002335230	3796038	414.899	26375.9	-25961	0.07	4154.03	3742.25	3687.37	1	0	1	0	323.864	0.596	0.309	0	76.52
1998	Singapore	8	511079	1.3854e+06	4.21351e+11	8.57282e+10	1021434576	3927213	412.509	21829.3	-21416.8	0.07	4154.03	3742.25	3687.37	1	0	1	0	312.079	0.598	0.309	0	76.97
1999	Singapore	8	672678	1.54287e+06	4.5882e+11	8.62869e+10	1040500054	3958723	440.961	21796.6	-21355.7	0.07	4154.03	3742.25	3687.37	1	0	1	0	336.485	0.595	0.307	0	78.23
2000	Singapore	8	787048	1.40156e+06	4.68395e+11	9.60765e+10	1059633675	4027887	442.035	23852.8	-23410.8	0.07	4154.03	3742.25	3687.37	1	0	1	0	364.365	0.584	0.314	0	79.15
2001	Singapore	8	926002	1.35474e+06	4.85441e+11	8.97938e+10	1078970907	4138012	449.911	21699.7	-21249.8	0.05	4154.03	3742.25	3687.37	1	0	1	0	349.292	0.584	0.313	0	81.02
2002	Singapore	8	1.38039e+06	1.33369e+06	5.14938e+11	9.25384e+10	1098313039	4175950	468.844	22159.8	-21691	0.06	4154.03	3742.25	3687.37	1	0	1	0	349.746	0.588	0.312	0	80.88
2003	Singapore	8	1.70191e+06	1.86703e+06	6.07699e+11	9.76464e+10	1117415123	4114826	543.844	23730.4	-23186.5	0.05	4154.03	3742.25	3687.37	1	0	1	0	377.219	0.586	0.312	0	81.86
2004	Singapore	8	3.41646e+06	2.49215e+06	7.09149e+11	1.15034e+11	1136264583	4166664	624.105	27608.1	-26984	0	4154.03	3742.25	3687.37	1	0	1	0	401.524	0.581	0.312	0	81.18
2005	Singapore	8	5.42755e+06	3.15942e+06	8.20382e+11	1.27808e+11	1154638713	4265762	710.509	29961.3	-29250.8	0.05	4154.03	3742.25	3687.37	1	0	1	0	420.431	0.57	0.309	0	78.56
2006	Singapore	8	6.12725e+06	5.18456e+06	9.4026e+11	1.48627e+11	1172373788	4401365	802.014	33768.4	-32966.4	0.05	4154.03	3742.25	3687.37	1	0	1	0	425.363	0.574	0.314	0	82.76
2007	Singapore	8	6.39007e+06	6.90161e+06	1.21674e+12	1.80942e+11	1189691809	4588599	1022.73	39432.9	-38410.2	0.04	4154.03	3742.25	3687.37	1	0	1	0	394.288	0.574	0.313	0	84.56
2008	Singapore	8	8.8539e+06	8.30475e+06	1.1989e+12	1.93617e+11	1206734806	4839396	993.503	40008.6	-39015.1	0.15	4154.03	3742.25	3687.37	1	0	1	0	437.327	0.574	0.313	0	84.93
2009	Singapore	8	6.82754e+06	6.14163e+06	1.34189e+12	1.9415e+11	1223640160	4987573	1096.64	38926.8	-37830.2	0.14	4154.03	3742.25	3687.37	1	0	1	0	358.193	0.554	0.315	0	85.01
2010	Singapore	8	9.06623e+06	7.26314e+06	1.67562e+12	2.39808e+11	1240613620	5076732	1350.63	47236.7	-45886	0.17	4154.03	3742.25	3687.37	1	0	1	1	369.686	0.55	0.317	0	85.34
2011	Singapore	8	1.56275e+07	8.1553e+06	1.82305e+12	2.79357e+11	1257621191	5183688	1449.6	53891.5	-52441.9	0.28	4154.03	3742.25	3687.37	1	0	1	1	379.099	0.55	0.326	0	85.08
2012	Singapore	8	1.35527e+07	7.79733e+06	1.82764e+12	2.95093e+11	1274487215	5312437	1434.02	55547.5	-54113.5	0.21	4154.03	3742.25	3687.37	1	0	1	1	369.213	0.537	0.336	0	85.11
2013	Singapore	8	1.4189e+07	7.02664e+06	1.85672e+12	3.07576e+11	1291132063	5399162	1438.06	56967.4	-55529.4	0.21	4154.03	3742.25	3687.37	1	0	1	1	367.042	0.534	0.335	0	85.17
2014	Singapore	8	9.67662e+06	7.06942e+06	2.03913e+12	3.14864e+11	1307246509	5469724	1559.86	57564.8	-56004.9	0.2	4154.03	3742.25	3687.37	1	0	1	1	360.467	0.499	0.335	0	82.95
2015	Singapore	8	7.80508e+06	7.396e+06	2.10359e+12	3.07999e+11	1322866505	5535002	1590.17	55645.6	-54055.4	0.2	4154.03	3742.25	3687.37	1	0	1	1	329.471	0.426	0.335	0	82.82
2016	Singapore	8	7.35486e+06	6.71948e+06	2.2948e+12	3.1903e+11	1338636340	5607283	1714.28	56895.6	-55181.4	0.21	4154.03	3742.25	3687.37	1	0	1	1	303.137	0.417	0.339	0	83.23
2017	Singapore	8	1.15599e+07	7.23542e+06	2.65147e+12	3.43273e+11	1354195680	5612253	1957.97	61164.9	-59206.9	0.19	4154.03	3742.25	3687.37	1	0	1	1	316.478	0.376	0.341	0	83.84
2018	Singapore	8	1.04444e+07	1.6861e+07	2.70293e+12	3.7687e+11	1369003306	5638676	1974.38	66836.5	-64862.2	0.58	4154.03	3742.25	3687.37	1	0	1	1	325.197	0.37	0.33	0	83.49
2019	Singapore	8	1.07387e+07	1.48939e+07	2.83561e+12	3.76837e+11	1383112050	5703569	2050.16	66070.5	-64020.3	1.2	4154.03	3742.25	3687.37	1	0	1	1	321.703	0.331	0.324	0	83.47
2020	Singapore	8	8.29502e+06	1.23067e+07	2.6716e+12	3.48392e+11	1396387127	5685807	1913.22	61274	-59360.8	0.17	4154.03	3742.25	3687.37	1	0	1	1	332.774	0.31	0.332	0	83
2021	Singapore	8	1.06501e+07	1.82015e+07	3.15031e+12	4.23797e+11	1407563842	5453566	2238.13	77710.1	-75471.9	1	4154.03	3742.25	3687.37	1	0	1	1	333.34	0.332	0.345	0	87.2638
2022	Singapore	8	1.18308e+07	2.44187e+07	3.38509e+12	4.66789e+11	1417173173	5637022	2388.62	82807.6	-80419	1	4154.03	3742.25	3687.37	1	0	1	1	336.862	0.306	0.339	0	87.6983
1990	Thailand	9	244250	63757.7	3.20979e+11	8.53432e+10	870452165	55228410	368.75	1545.28	-1176.53	1	2919.71	2716.95	2634	0	0	0	0	75.7824	0.545	0.277	0	45.06
1991	Thailand	9	198930	48737.6	2.70105e+11	9.82347e+10	888941756	56099865	303.85	1751.07	-1447.22	41.99	2919.71	2716.95	2634	0	0	0	0	78.4711	0.565	0.162	0	48.42
1992	Thailand	9	282668	65151.3	2.88208e+11	1.11453e+11	907574049	56939020	317.559	1957.41	-1639.85	1	2919.71	2716.95	2634	0	0	0	0	77.9546	0.576	0.206	0	51.22
1993	Thailand	9	357207	57191.3	2.79296e+11	1.28889e+11	926351297	57776082	301.501	2230.84	-1929.34	44.17	2919.71	2716.95	2634	0	0	0	0	77.7461	0.578	0.321	0	52.21
1994	Thailand	9	406501	171606	3.27276e+11	1.46684e+11	945261958	58610010	346.227	2502.71	-2156.48	1	2919.71	2716.95	2634	0	0	0	0	81.249	0.582	0.322	0	52.87
1995	Thailand	9	471230	169299	3.60282e+11	1.69279e+11	964279129	59424834	373.628	2848.62	-2474.99	21.77	2919.71	2716.95	2634	0	0	0	0	89.7562	0.582	0.326	0	55.23
1996	Thailand	9	446936	197080	3.92897e+11	1.83035e+11	983281218	60211096	399.577	3039.89	-2640.31	1	2919.71	2716.95	2634	0	0	0	0	84.2741	0.591	0.293	0	56.77
1997	Thailand	9	342567	226244	4.15868e+11	1.5018e+11	1002335230	60989108	414.899	2462.41	-2047.52	1	2919.71	2716.95	2634	0	0	0	0	95.0518	0.596	0.359	0	58.93
1998	Thailand	9	319724	273338	4.21351e+11	1.13676e+11	1021434576	61745217	412.509	1841.04	-1428.53	1	2919.71	2716.95	2634	0	0	0	0	100.24	0.598	0.396	0	60.51
1999	Thailand	9	452080	329547	4.5882e+11	1.26669e+11	1040500054	62442651	440.961	2028.57	-1587.61	42.61	2919.71	2716.95	2634	0	0	0	0	100.706	0.595	0.398	0	61.1
2000	Thailand	9	525237	339212	4.68395e+11	1.26392e+11	1059633675	63066603	442.035	2004.11	-1562.07	17.12	2919.71	2716.95	2634	0	0	0	0	121.298	0.584	0.401	0	63.27
2001	Thailand	9	598291	424586	4.85441e+11	1.20296e+11	1078970907	63649892	449.911	1889.97	-1440.06	14.71	2919.71	2716.95	2634	0	0	0	0	120.268	0.584	0.42	0	65
2002	Thailand	9	741183	365087	5.14938e+11	1.34301e+11	1098313039	64222580	468.844	2091.18	-1622.33	1	2919.71	2716.95	2634	0	0	0	0	114.97	0.588	0.418	0	64.39
2003	Thailand	9	731772	539244	6.07699e+11	1.52281e+11	1117415123	64776956	543.844	2350.85	-1807	13.75	2919.71	2716.95	2634	0	0	0	0	116.693	0.586	0.405	0	64.37
2004	Thailand	9	856828	750164	7.09149e+11	1.72896e+11	1136264583	65311166	624.105	2647.26	-2023.16	11.32	2919.71	2716.95	2634	0	0	0	0	127.412	0.581	0.4	0	65.17
2005	Thailand	9	1.05927e+06	1.1966e+06	8.20382e+11	1.89318e+11	1154638713	65821360	710.509	2876.25	-2165.74	10.55	2919.71	2716.95	2634	0	0	0	0	137.854	0.57	0.378	0	66
2006	Thailand	9	1.35098e+06	1.55081e+06	9.4026e+11	2.21758e+11	1172373788	66319525	802.014	3343.79	-2541.77	10.84	2919.71	2716.95	2634	0	0	0	0	134.087	0.574	0.177	0	67.69
2007	Thailand	9	1.67334e+06	2.19237e+06	1.21674e+12	2.62943e+11	1189691809	66826754	1022.73	3934.69	-2911.96	10.52	2919.71	2716.95	2634	0	0	0	0	129.873	0.574	0.187	0	68.26
2008	Thailand	9	2.00528e+06	2.66479e+06	1.1989e+12	2.91383e+11	1206734806	67328239	993.503	4327.8	-3334.29	10.78	2919.71	2716.95	2634	0	0	0	0	140.437	0.574	0.349	0	69.12
2009	Thailand	9	1.71081e+06	2.77588e+06	1.34189e+12	2.81711e+11	1223640160	67813654	1096.64	4154.19	-3057.55	11.01	2919.71	2716.95	2634	0	0	0	0	119.269	0.554	0.348	0	68.6
2010	Thailand	9	2.13958e+06	3.94082e+06	1.67562e+12	3.41105e+11	1240613620	68270489	1350.63	4996.37	-3645.74	10.81	2919.71	2716.95	2634	0	0	0	1	127.251	0.55	0.339	0	68.94
2011	Thailand	9	2.76792e+06	5.05556e+06	1.82305e+12	3.70819e+11	1257621191	68712846	1449.6	5396.64	-3947.04	11.25	2919.71	2716.95	2634	0	0	0	1	139.675	0.55	0.383	0	70.66
2012	Thailand	9	3.45413e+06	5.49927e+06	1.82764e+12	3.97558e+11	1274487215	69157023	1434.02	5748.63	-4314.61	1	2919.71	2716.95	2634	0	0	0	1	137.675	0.537	0.412	0	71.87
2013	Thailand	9	4.20381e+06	5.47544e+06	1.85672e+12	4.20334e+11	1291132063	69578602	1438.06	6041.13	-4603.08	12.03	2919.71	2716.95	2634	0	0	0	1	132.462	0.534	0.354	0	71.38
2014	Thailand	9	3.43852e+06	5.68094e+06	2.03913e+12	4.07339e+11	1307246509	69960943	1559.86	5822.38	-4262.51	8.42	2919.71	2716.95	2634	0	0	0	1	130.905	0.499	0.115	0	71.79
2015	Thailand	9	3.11356e+06	5.65014e+06	2.10359e+12	4.01296e+11	1322866505	70294397	1590.17	5708.79	-4118.62	7.96	2919.71	2716.95	2634	0	0	0	1	124.84	0.426	0.103	0	70.94
2016	Thailand	9	2.96238e+06	5.31638e+06	2.2948e+12	4.13366e+11	1338636340	70607037	1714.28	5854.46	-4140.18	1	2919.71	2716.95	2634	0	0	0	1	120.575	0.417	0.104	0	72.08
2017	Thailand	9	3.58864e+06	6.45638e+06	2.65147e+12	4.56357e+11	1354195680	70898202	1957.97	6436.79	-4478.82	1	2919.71	2716.95	2634	0	0	0	1	120.891	0.376	0.1	0	72.52
2018	Thailand	9	4.38339e+06	9.42879e+06	2.70293e+12	5.06754e+11	1369003306	71127802	1974.38	7124.56	-5150.18	1	2919.71	2716.95	2634	0	0	0	1	120.842	0.37	0.108	0	72.46
2019	Thailand	9	4.33165e+06	7.03431e+06	2.83561e+12	5.43977e+11	1383112050	71307763	2050.16	7628.58	-5578.41	1	2919.71	2716.95	2634	0	0	0	1	109.69	0.331	0.178	0	73.3
2020	Thailand	9	3.77706e+06	5.22376e+06	2.6716e+12	5.00457e+11	1396387127	71475664	1913.22	7001.79	-5088.57	1	2919.71	2716.95	2634	0	0	0	1	97.7997	0.31	0.172	0	73
2021	Thailand	9	5.51588e+06	8.6689e+06	3.15031e+12	5.05568e+11	1407563842	71601103	2238.13	7060.9	-4822.77	1	2919.71	2716.95	2634	0	0	0	1	117.243	0.332	0.171	0	77.8079
2022	Thailand	9	6.03939e+06	1.12505e+07	3.38509e+12	4.95341e+11	1417173173	71697030	2388.62	6908.8	-4520.18	1	2919.71	2716.95	2634	0	0	0	1	133.913	0.306	0.179	0	78.6525
1990	Vietnam	10	16956.6	57188.7	3.20979e+11	6.47174e+09	870452165	66912613	368.75	96.7193	272.03	1	3006.76	3329.87	3252.26	0	0	0	0	81.3157	0.545	0.076	0	27.79
1991	Vietnam	10	12931.5	38454.7	2.70105e+11	9.61337e+09	888941756	68358820	303.85	140.631	163.219	1	3006.76	3329.87	3252.26	0	0	0	0	66.947	0.565	0.079	0	28.45
1992	Vietnam	10	19395.7	67732.3	2.88208e+11	9.86699e+09	907574049	69788747	317.559	141.384	176.175	1	3006.76	3329.87	3252.26	0	0	0	0	73.5769	0.576	0.081	0	30.77
1993	Vietnam	10	28010.5	43832.8	2.79296e+11	1.3181e+10	926351297	71176405	301.501	185.187	116.314	1	3006.76	3329.87	3252.26	0	0	0	0	66.2123	0.578	0.084	0	32.19
1994	Vietnam	10	58529.7	44068.9	3.27276e+11	1.62864e+10	945261958	72501087	346.227	224.637	121.59	10.14	3006.76	3329.87	3252.26	0	0	0	0	77.4732	0.582	0.086	0	34.24
1995	Vietnam	10	123985	15456.1	3.60282e+11	2.07362e+10	964279129	73759110	373.628	281.134	92.4946	1	3006.76	3329.87	3252.26	0	0	0	0	74.7213	0.582	0.086	0	37.5
1996	Vietnam	10	118066	1696.2	3.92897e+11	2.46575e+10	983281218	74946448	399.577	329.001	70.5761	1	3006.76	3329.87	3252.26	0	0	0	0	92.7057	0.591	0.088	0	38.56
1997	Vietnam	10	126605	8720.39	4.15868e+11	2.68437e+10	1002335230	76058603	414.899	352.934	61.9642	1	3006.76	3329.87	3252.26	0	0	0	0	94.3445	0.596	0.089	0	40.15
1998	Vietnam	10	125306	9150.97	4.21351e+11	2.72096e+10	1021434576	77128424	412.509	352.783	59.7263	1	3006.76	3329.87	3252.26	0	0	0	0	97.0012	0.598	0.089	0	40.8
1999	Vietnam	10	155296	11587.5	4.5882e+11	2.86837e+10	1040500054	78123713	440.961	367.157	73.8046	12.33	3006.76	3329.87	3252.26	0	0	0	0	102.787	0.595	0.094	0	41.32
2000	Vietnam	10	195393	13541.1	4.68395e+11	3.11725e+10	1059633675	79001142	442.035	394.583	47.4516	1	3006.76	3329.87	3252.26	0	0	0	0	111.417	0.584	0.098	0	43.43
2001	Vietnam	10	217964	17382.8	4.85441e+11	3.26852e+10	1078970907	79817777	449.911	409.498	40.4134	13.81	3006.76	3329.87	3252.26	0	0	0	0	111.956	0.584	0.098	0	43.91
2002	Vietnam	10	304441	28053.2	5.14938e+11	3.50641e+10	1098313039	80642308	468.844	434.81	34.0341	13.43	3006.76	3329.87	3252.26	0	0	0	0	116.697	0.588	0.097	0	43.94
2003	Vietnam	10	378841	33557.1	6.07699e+11	3.95525e+10	1117415123	81475825	543.844	485.451	58.3929	12.74	3006.76	3329.87	3252.26	0	0	0	0	124.328	0.586	0.097	0	45.06
2004	Vietnam	10	534846	73208.2	7.09149e+11	4.54279e+10	1136264583	82311227	624.105	551.904	72.2016	12.54	3006.76	3329.87	3252.26	0	0	0	0	133.016	0.581	0.097	0	46.13
2005	Vietnam	10	633465	127378	8.20382e+11	5.76333e+10	1154638713	83142095	710.509	693.19	17.3195	11.78	3006.76	3329.87	3252.26	0	0	0	0	130.715	0.57	0.111	0	48.11
2006	Vietnam	10	874098	159826	9.4026e+11	6.63717e+10	1172373788	83951800	802.014	790.593	11.4212	11.9	3006.76	3329.87	3252.26	0	0	0	0	138.314	0.574	0.113	0	50.19
2007	Vietnam	10	1.24148e+06	153134	1.21674e+12	7.74144e+10	1189691809	84762269	1022.73	913.312	109.42	12.14	3006.76	3329.87	3252.26	0	0	0	0	154.605	0.574	0.113	0	52.64
2008	Vietnam	10	1.81261e+06	371605	1.1989e+12	9.91303e+10	1206734806	85597241	993.503	1158.1	-164.598	8.01	3006.76	3329.87	3252.26	0	0	0	0	154.317	0.574	0.113	0	55.05
2009	Vietnam	10	1.8335e+06	442906	1.34189e+12	1.06015e+11	1223640160	86482923	1096.64	1225.85	-129.209	7.97	3006.76	3329.87	3252.26	0	0	0	0	134.706	0.554	0.113	0	55.1
2010	Vietnam	10	2.4756e+06	993512	1.67562e+12	1.47201e+11	1240613620	87411012	1350.63	1684.01	-333.377	7.29	3006.76	3329.87	3252.26	0	0	0	1	113.978	0.55	0.114	0	56.66
2011	Vietnam	10	3.46653e+06	1.55428e+06	1.82305e+12	1.72595e+11	1257621191	88349117	1449.6	1953.56	-503.954	1	3006.76	3329.87	3252.26	0	0	0	1	125.261	0.55	0.114	0	57.22
2012	Vietnam	10	3.65816e+06	1.94549e+06	1.82764e+12	1.95591e+11	1274487215	89301326	1434.02	2190.23	-756.214	7.12	3006.76	3329.87	3252.26	0	0	0	1	123.224	0.537	0.114	0	59.17
2013	Vietnam	10	5.98761e+06	2.82667e+06	1.85672e+12	2.13709e+11	1291132063	90267739	1438.06	2367.5	-929.443	6.7	3006.76	3329.87	3252.26	0	0	0	1	130.846	0.534	0.122	0	59.17
2014	Vietnam	10	6.52652e+06	2.78169e+06	2.03913e+12	2.33451e+11	1307246509	91235504	1559.86	2558.78	-998.915	6.63	3006.76	3329.87	3252.26	0	0	0	1	135.411	0.499	0.122	0	63.59
2015	Vietnam	10	5.35721e+06	2.68009e+06	2.10359e+12	2.39258e+11	1322866505	92191398	1590.17	2595.23	-1005.06	6.18	3006.76	3329.87	3252.26	0	0	0	1	144.914	0.426	0.121	0	63.15
2016	Vietnam	10	5.95768e+06	3.10562e+06	2.2948e+12	2.57096e+11	1338636340	93126529	1714.28	2760.72	-1046.44	6.4	3006.76	3329.87	3252.26	0	0	0	1	145.41	0.417	0.126	0	64.31
2017	Vietnam	10	8.11468e+06	4.14195e+06	2.65147e+12	2.81354e+11	1354195680	94033048	1957.97	2992.07	-1034.1	6.51	3006.76	3329.87	3252.26	0	0	0	1	160.98	0.376	0.123	0	64.53
2018	Vietnam	10	6.69747e+06	8.63544e+06	2.70293e+12	3.10106e+11	1369003306	94914330	1974.38	3267.23	-1292.85	6.65	3006.76	3329.87	3252.26	0	0	0	1	164.664	0.37	0.118	0	65.55
2019	Vietnam	10	5.51287e+06	7.44609e+06	2.83561e+12	3.34365e+11	1383112050	95776716	2050.16	3491.09	-1440.93	5.68	3006.76	3329.87	3252.26	0	0	0	1	164.704	0.331	0.108	0	65.26
2020	Vietnam	10	4.50055e+06	5.56463e+06	2.6716e+12	3.46616e+11	1396387127	96648685	1913.22	3586.35	-1673.13	5.56	3006.76	3329.87	3252.26	0	0	0	1	163.246	0.31	0.097	0	63
2021	Vietnam	10	6.63839e+06	7.07531e+06	3.15031e+12	3.66138e+11	1407563842	97468029	2238.13	3756.49	-1518.36	1	3006.76	3329.87	3252.26	0	0	0	1	186.468	0.332	0.112	0	69.8101
2022	Vietnam	10	5.88078e+06	9.00474e+06	3.38509e+12	4.08802e+11	1417173173	98186856	2388.62	4163.51	-1774.89	1	3006.76	3329.87	3252.26	0	0	0	1	193.237	0.306	0.115	0	71.1148
